# Supplementary material for: Vascular Function in Norwegian Female Elite Runners: A Cross-Sectional, Controlled Study
Source: Sports (Basel). 2022 Mar 2;10(3):37. doi: 10.3390/sports10030037 (PMC8955513; doi:10.3390/sports10030037)
Supplement: Supplementary file 1 [file sports-10-00037-s001.zip]

Archive with 1 entries (1 files):
- sports-1592819-supplementary Table S1.csv
