# Supplementary material for: Vascular Function in Norwegian Female Elite Runners: A Cross-Sectional, Controlled Study
Source: Sports (Basel). 2022 Mar 2;10(3):37. doi: 10.3390/sports10030037 (PMC8955513; doi:10.3390/sports10030037)
Supplement: Supplementary file 1 [file sports-10-00037-s001.zip › sports-1592819-supplementary Table S1.csv]

	BMI	Fat mass (%)	VO2-max	Cholesterol_total	HDL Cholesterol	LDL cholesterol	Triglycerides	Apolipoprotein A1	Apolipoprotein B	TSH	fT4	Estradiol	FSH	LH	Testosteron	SHBG	Glucose	HbA1c	Insulin	C-Peptid	VCAM	ICAM	CRP	E-selectin	VWF	P-selectin	L-Arginin (uM)	ADMA (uM)	SDMA (uM)	RatioLarg/ADMA	Systolic blood pressure	Diastolic blood pressure	PWV	cIMT	Baseline diameter	FMD	CAR	Endurance training	LEAF-Q
R1	19,1	19,5	66,2	4	1,56	2,42	0,4	1,33	0,77	0,86	13	NA	5,4	NA	1,8	60	4,6	28	17	333	658	180	0,36	15,6	92	25,9	21,9	0,36	0,24	60	120	70	5,4	0,53	3,21	9,2	4,03	9	7
R2	19,7	16,2	67,9	5,7	2,54	3,17	0,6	2,07	0,98	1,9	11	0,06	4,8	0,9	0,71	62	4,7	31	24	438	619	201	0,27	42,1	93	26,2	44,2	0,32	0,18	137	110	80	6,9	0,45	2,61	9,8	0	10	9
R3	20,4	20,5	62,6	4,9	2,16	2,69	0,8	1,9	0,73	1,3	12	0,08	6,8	3,4	0,72	44	4,4	33	13	351	689	228	0,27	45,0	74	26,2	36,0	0,42	0,22	87	110	80	6	0,54	3,48	9,1	6,2	11	11
R4	21,4	20,5	64,5	5,6	1,88	3,68	0,9	1,83	0,99	1,3	15	NA	5,4	NA	1,2	68	5	33	51	477	560	203	0,35	22,5	109	25,5	45,0	0,38	0,22	118	110	60	5	0,56	3,06	9,8	2,22	12,5	9
R5	18,8	17	65,7	4,2	1,52	1,6	0,7	1,47	0,8	1,2	14	0,31	2,2	1	0,94	57	5,2	34	46	577	847	238	0,56	25,5	106	21,9	35,4	0,34	0,26	104	120	70	5,8	0,57	3,26	9,8	11,87	15	7
R6	18,2	14,3	66,9	4,1	1,67	2,81	0,4	1,49	0,81	2,3	15	0,32	3,5	2,2	1,2	91	4,7	28	36	452	704	199	0,11	34,6	64	20,6	42,0	0,39	0,17	109	110	65	4,8	0,56	3,62	6,9	8,23	10	7
R7	19,4	17,1	69,7	3,9	1,83	2,11	0,5	1,7	0,69	1,6	14	0,07	2,2	1,6	0,83	76	4,6	28	27	402	603	154	0,13	18,0	89	20,8	36,2	0,32	0,17	114	110	70	4,8	0,62	3,48	10,5	3,28	9	2
R8	20	15	68	3,5	1,67	1,71	1,4	1,65	0,53	2	14	0,17	6,8	3,2	0,91	53	4,8	25	22	494	846	175	0,46	22,6	103	27,0	30,6	0,45	0,23	69	120	70	5,6	0,48	3,01	4,5	7,23	13	3
R9	19,1	19,4	60,7	5,2	2,26	2,92	1	2,25	0,98	1	9,4	0,06	0,1	0,1	0,51	82	4,9	26	29	511	483	198	1,80	25,2	81	17,6	30,5	0,30	0,24	101	120	80	5,8	0,51	2,98	8,9	2,32	11	8
R10	19,3	18,9	62,7	4,1	1,96	2,22	0,6	1,77	0,65	1,5	13	0,07	4,7	4,5	0,88	47	4,8	29	33	463	649	190	0,45	31,0	81	22,6	36,1	0,32	0,22	113	110	70	NA	0,42	4,2	8,14	5,81	9	8
R11	18,4	8,1	64	5,3	1,5	3,57	1,7	1,56	1,13	3,8	11	0,07	5,8	1,7	0,49	47	4,4	29	NA	286	700	215	0,27	18,8	106	22,8	26,9	0,35	0,19	76	95	60	NA	0,48	3,37	8,8	13,01	18	10
R12	22,2	12,3	65,2	4,8	2,73	2,48	0,5	2,05	0,65	3,2	12	0,34	4,4	0,6	0,62	45	5	34	39	500	720	215	0,11	40,7	55	21,9	34,3	0,37	0,23	93	110	70	NA	0,5	3,67	8,13	5,79	15	3
R13	20	17,7	62,4	4,5	3,12	1,58	0,5	2,49	0,47	0,72	10	0,13	6,1	4,3	1,1	55	5	34	29	594	709	192	0,16	18,7	110	21,9	38,3	0,38	0,27	100	110	70	4,7	0,55	3,55	10,1	5,66	15	10
R14	21,2	16,9	64	4,1	1,93	2,27	0,8	1,89	0,69	1,3	12	0,06	6,2	6,8	0,74	64	4,6	29	23	534	805	187	0,76	27,8	76	21,6	36,0	0,37	0,24	96	110	70	5,6	0,54	3,88	8,3	9,7	13	6
R15	20,1	16,2	61,4	3,7	1,66	1,82	1	1,8	0,61	2,2	11	0,09	9,1	2	NA	22	4,3	29	NA	NA	551	226	0,55	18,8	108	20,6	45,8	0,28	0,25	163	105	70	5,1	0,49	3,59	8,5	10,6	9	5
R16	22,4	16,4	60,5	4,6	2,46	2,37	0,7	2,01	0,73	2,2	12	NA	2,1	NA	0,59	46	4,7	29	52	419	832	213	0,23	46,9	131	16,5	28,9	0,30	0,17	97	110	80	5,1	0,53	3,85	5,7	2,62	8	4
C1	19,4	25,2	50,8	4,6	1,5	2,95	0,5	1,38	0,81	1,9	13	0,17	5,2	6,4	0,9	69	4,9	33	33	431	651	176	1,06	21,2	90	20,4	34,6	0,37	0,18	94	110	70	5,5	0,48	3,56	10,9	5,82	1,5	8
C2	23,4	27,3	46	3,8	2,08	1,84	0,5	1,73	0,58	3,4	13	0,13	5,8	3,3	0,88	79	4,8	28	42	438	821	225	0,34	31,4	54	18,7	29,1	0,30	0,21	98	100	60	4,9	0,46	3,59	4,2	10,52	1	1
C3	25,4	37,4	45,2	3,2	1,39	1,6	1	1,38	0,57	1,4	14	0,2	5,1	5,2	1,2	26	4,7	29	47	678	682	191	0,39	38,3	67	22,6	38,3	0,38	0,21	100	110	70	4,8	0,42	3,04	7,8	7,87	1	0
C4	20,4	25,9	44,9	4,2	0,69	3,26	0,8	0,81	1,02	2,4	10	NA	1,6	NA	0,67	104	4,7	33	35	418	961	246	0,23	40,3	89	20,1	22,7	0,35	0,18	65	110	70	4,6	0,49	3,08	9,6	12,28	1	7
C5	22	34,4	45,5	3,7	1,36	2,21	0,6	1,35	0,67	1	13	0,16	5,2	2,9	1	62	4,5	28	74	665	853	195	0,20	30,9	74	25,3	29,9	0,32	0,21	94	110	70	5	0,5	2,99	7,3	3,02	0	3
C6	24,5	33,3	38,7	5,9	1,5	4,17	0,8	1,49	1,2	1,6	14	NA	4,5	NA	0,69	48	4,9	29	17	577	632	201	0,18	18,0	119	22,4	29,6	0,34	0,20	86	110	70	5	0,57	2,65	15,9	15,44	0	5
C7	22,9	33,5	41,4	3,6	1,42	1,86	1,5	1,49	0,61	2,5	11	0,47	5,9	4,2	0,99	91	5,5	31	36	445	798	246	1,81	35,4	107	21,5	28,5	0,29	0,19	97	100	60	NA	0,47	3,68	6,8	2,46	1	8
C8	28,7	33,9	42,1	3	1,13	1,77	0,5	1,23	0,6	1	12	NA	3,1	NA	0,7	49	4,8	31	34	473	825	183	2,45	38,5	72	25,7	41,0	0,31	0,21	134	120	80	NA	0,5	3,88	7,1	1,26	0	2
C9	22,7	29,7	44,8	3,5	1,89	1,52	0,9	2,07	0,57	3,1	13	0,06	0,1	0,1	1,3	>180	4,9	30	69	586	591	180	2,59	24,6	74	22,6	22,1	0,32	0,20	69	110	70	6,8	0,49	3,55	5,9	4,26	1	4
C10	20,6	31,7	43,7	4,1	1,91	2,47	0,8	1,76	0,67	3,4	12	0,32	4,8	5,1	1,4	46	4,7	27	39	668	672	172	0,57	15,5	82	17,8	44,3	0,36	0,19	122	120	70	5,5	0,52	3,78	4,4	4,26	0,5	4
C11	20,9	24,3	44,2	4,7	1,67	2,99	1	1,69	0,94	2,2	11	0,06	5,4	8,7	1,7	93	4,8	28	75	785	635	173	1,20	7,8	94	15,5	30,1	0,25	0,20	118	120	70	5	0,52	3,08	7,9	2,6	1	3
C12	22,5	29	45,2	3,3	1,29	2,02	0,7	1,33	0,73	2	13	0,22	6,9	6,1	0,74	65	4,6	28	40	513	800	221	1,76	37,0	84	20,6	33,1	0,35	0,21	93	100	60	5	0,53	3,57	7,1	13,6	1	0
C13	20,7	24,6	40,1	4,5	1,96	2,48	1,4	2,11	0,78	3,8	12	0,33	4,6	3,9	1,3	>180	5,3	31	48	594	795	207	6,88	38,8	68	28,8	28,6	0,40	0,20	72	110	70	5,3	0,51	3,35	7,5	11,9	0	1
C14	21,8	30,4	44,7	5,5	2,02	3,38	1,1	1,85	0,99	2,3	14	0,23	7,5	9,6	1,2	39	5,6	33	99	902	707	200	0,18	27,9	72	25,5	43,9	0,42	0,28	105	110	70	5,6	0,48	3,02	6,3	14,6	0	3
C15	21	25,1	46,4	4	1,97	2,12	0,3	1,73	0,7	2,7	13	NA	4,1	NA	1,2	61	4,6	30	24	445	813	186	0,31	23,0	85	19,4	30,6	0,34	0,24	90	120	80	6,1	0,47	4,06	4,6	10,98	1	3
C16	24,5	36,8	34,7	4,3	1,82	2,53	1,2	1,69	0,78	1,4	15	0,36	4,6	4,7	1	61	4,9	28	46	529	549	208	0,60	42,5	59	24,0	40,9	0,35	0,18	117	110	70	NA	0,48	3,1	8	6,99	1,5	0
C17	20,3	29,7	44,8	3,9	1,53	2,34	0,7	1,43	0,73	2,5	11	NA	2,3	5,7	1,4	73	4,7	28	41	406	534	172	0,15	18,6	86	16,5	39,0	0,42	0,21	93	110	70	4	0,5	2,82	13,4	8,3	1	7
